# Supplementary material for: Illumina short-read and MinION long-read WGS to characterize the molecular epidemiology of an NDM-1 Serratia marcescens outbreak in Romania
Source: J Antimicrob Chemother. 2017 Dec 8;73(3):672–9. doi: 10.1093/jac/dkx456 (PMC5890751; doi:10.1093/jac/dkx456)
Supplement: Supplementary Table S1 [file tables1_dkx456.xlsx]

## Sheet: Table S1
source_id	isolate_id	bioproject_accession_number	sample_accession_number	sra_accession_number	study	hospital_loc	species	Date of isolation	Gender of patient	Age of patient (years)	Sample type	Ward/Unit	Phenotype - ertapenem	Phenotype - imipenem	Phenotype - meropenem	NDM-1 PCR result	NDM-1 (WGS)
	7209	PRJNA396838	SAMN07452571	SRR5902283	clu napoca site	cluj_napoca	S. marcescens	2013-03-28	f	80	urine	ID	R	R	R	0	1
	7771	PRJNA396838	SAMN07452553	SRR5902268	clu napoca site	cluj_napoca	S. marcescens	2013-09-09	f	65	urine	ID	R	R	R	0	1
	9275	PRJNA396838	SAMN07452582	SRR5902289	clu napoca site	cluj_napoca	S. marcescens	2015-01-29	m	59	urine	IM	R	R	R	1	1
	9634	PRJNA396838	SAMN07452561	SRR5902261	clu napoca site	cluj_napoca	S. marcescens	2015-05-25	f	58	urine	ID	R	R	R	1	1
	9580	PRJNA396838	SAMN07452559	SRR5902279	clu napoca site	cluj_napoca	S. marcescens	2015-08-08	f	58	urine	SUR	R	R	R	1	1
	10ES	PRJNA396838	SAMN07452584	SRR5902293	early outbreak	tg_mures	S. marcescens	2010-04-17	m	unknown	blood culture	NN	unknown	unknown	unknown	0	0
	11ES	PRJNA396838	SAMN07452544	SRR5902290	early outbreak	tg_mures	S. marcescens	2010-06-02	f	unknown	blood culture	NN	unknown	unknown	unknown	0	0
	12ES	PRJNA396838	SAMN07452585	SRR5902264	early outbreak	tg_mures	S. marcescens	2010-06-06	m	unknown	blood culture	NN	unknown	unknown	unknown	0	0
	14ES	PRJNA396838	SAMN07452547	SRR5902281	sporadic carbapenem-susceptible S. marcescens	tg_mures	S. marcescens	2012-05-03	f	unknown	blood culture	NN	unknown	unknown	unknown	0	0
	15ES	PRJNA396838	SAMN07452581	SRR5902286	sporadic carbapenem-susceptible S. marcescens	tg_mures	S. marcescens	2012-12-05	m	unknown	blood culture	NN	unknown	unknown	unknown	0	0
	9TM	not_sequenced			faecal screening/surveillance study	tg_mures	S. marcescens	2014-10-14	m	0.06	pharyngeal secretions	NN	R	R	R	1
N1	12TM	PRJNA396838	SAMN07452560	SRR5902263	faecal screening/surveillance study	tg_mures	S. marcescens	2014-10-21	f	0.02	pharyngeal secretions	NN	R	R	R	1	1
N2	13TM	PRJNA396838	SAMN07452556	SRR5902257	faecal screening/surveillance study	tg_mures	S. marcescens	2014-10-21	m	0.02	pharyngeal secretions	NN	R	R	I	1	1
N3	14TM	PRJNA396838	SAMN07452569	SRR5902277	faecal screening/surveillance study	tg_mures	S. marcescens	2014-10-21	m	0.04	pharyngeal secretions	NN	R	R	I	1	1
N1	15TM	PRJNA396838	SAMN07452574	SRR5902274	faecal screening/surveillance study	tg_mures	S. marcescens	2014-10-21	f	0.02	faecal screen	NN	R	R	R	1	1
N2	16TM	PRJNA396838	SAMN07452573	SRR5902291	faecal screening/surveillance study	tg_mures	S. marcescens	2014-10-21	m	0.02	faecal screen	NN	R	R	R	1	1
E1 (N1)	17TM	PRJNA396838	SAMN07452542	SRR5902250	faecal screening/surveillance study	tg_mures	S. marcescens	2014-11-01		unknown	feeding tube of patient N1	NN	R	R	R	1	1
E2 (N2)	18TM	PRJNA396838	SAMN07452541	SRR5902249	faecal screening/surveillance study	tg_mures	S. marcescens	2014-11-13		unknown	feeding tube of patient N2	NN	R	R	R	1	1
N4	19TM	PRJNA396838	SAMN07452570	SRR5902271	faecal screening/surveillance study	tg_mures	S. marcescens	2014-12-02	m	0.02	faecal screen	NN	R	R	R	1	1
N5	20TM	PRJNA396838	SAMN07452583	SRR5902266	faecal screening/surveillance study	tg_mures	S. marcescens	2014-12-02	f	0.05	pharyngeal secretions	NN	R	R	I	1	1
N6	21TM	PRJNA396838	SAMN07452554	SRR5902278	faecal screening/surveillance study	tg_mures	S. marcescens	2014-12-02	m	0.03	faecal screen	NN	unknown	unknown	unknown	1	1
N7	22TM	PRJNA396838	SAMN07452565	SRR5902265	faecal screening/surveillance study	tg_mures	S. marcescens	2014-12-02	m	0.02	pharyngeal secretions	NN	R	R	R	1	1
N8	23TM	PRJNA396838	SAMN07452575	SRR5902260	faecal screening/surveillance study	tg_mures	S. marcescens	2014-12-09	m	0.08	pharyngeal secretions	NN	R	R	R	1	1
N9	1TM	PRJNA396838	SAMN07452572	SRR5902254	faecal screening/surveillance study	tg_mures	S. marcescens	2015-01-20	m	0.03	faecal screen	NN	R	R	I	1	1
N10	2TM	PRJNA396838	SAMN07452546	SRR5902288	faecal screening/surveillance study	tg_mures	S. marcescens	2015-01-20	m	0.03	faecal screen	NN	R	R	I	1	1
N11	3TM	PRJNA396838	SAMN07452579	SRR5902269	faecal screening/surveillance study	tg_mures	S. marcescens	2015-01-30	f	0.08	faecal screen	NN	unknown	unknown	unknown	not done	1
N12	4TM	PRJNA396838	SAMN07452551	SRR5902258	faecal screening/surveillance study	tg_mures	S. marcescens	2015-02-05	f	0.08	faecal screen	NN	R	R	R	1	1
P1	36TM	PRJNA396838	SAMN07452578	SRR5902282	faecal screening/surveillance study	tg_mures	K. pneumoniae	2015-02-18	m	0.25	faecal screen	P	S	S	R	not done	0
P2	37TM	PRJNA396838	SAMN07452552	SRR5902262	faecal screening/surveillance study	tg_mures	K. pneumoniae	2015-02-20	m	1	faecal screen	P	R	R	S	not done	0
N13	5TM	PRJNA396838	SAMN07452549	SRR5902280	faecal screening/surveillance study	tg_mures	K. pneumoniae	2015-03-11	m	0.08	faecal screen	NN	R	R	R	1	1
E3	7TM	PRJNA396838	SAMN07452543	SRR5902251	faecal screening/surveillance study	tg_mures	S. marcescens	2015-03-11		unknown	bed sheet	NN	R	R	R	1	1
N14	6TM	PRJNA396838	SAMN07452557	SRR5902273	faecal screening/surveillance study	tg_mures	K. pneumoniae	2015-03-12	f	0.02	faecal screen	NN	R	R	R	1	1
P3	38TM	PRJNA396838	SAMN07452568	SRR5902270	faecal screening/surveillance study	tg_mures	K. pneumoniae	2015-03-24	m	1	faecal screen	P	R	R	S	not done	0
P4	39TM	PRJNA396838	SAMN07452558	SRR5902287	faecal screening/surveillance study	tg_mures	S. marcescens	2015-04-01	m	0.9	faecal screen	P	R	R	S	not done	0
	20ES	PRJNA396838	SAMN07452577	SRR5902285	NDM-1-Eclo	tg_mures	E. cloacae	2013-07-27	f	unknown	blood culture	P	unknown	unknown	unknown	1	1
	21ES	PRJNA396838	SAMN07452576	SRR5902292	NDM-1-Eclo	tg_mures	E. cloacae	2013-10-19	m	unknown	bronchial aspirate	ATI	unknown	unknown	unknown	1	1
	22ES	PRJNA396838	SAMN07452566	SRR5902259	NDM-1-Eclo	tg_mures	E. cloacae	2013-10-28	m	unknown	wound pus	AMB	unknown	unknown	unknown	1	1
	19ES	PRJNA396838	SAMN07452548	SRR5902252	NDM-1-Kpne	tg_mures	K. pneumoniae	2013-08-07	m	unknown	blood culture	ATI/CCV-P	unknown	unknown	unknown	1	1
	17ES	PRJNA396838	SAMN07452563	SRR5902272	NDM-1-Kpne	tg_mures	K. pneumoniae	2013-09-30	m	unknown	urine	NF	unknown	unknown	unknown	1	1
	18ES	PRJNA396838	SAMN07452567	SRR5902284	NDM-1-Kpne	tg_mures	K. pneumoniae	2013-10-31	m	unknown	bronchial aspirate	ATI	unknown	unknown	unknown	1	1
	16ES	PRJNA396838	SAMN07452545	SRR5902275	sporadic carbapenem-susceptible S. marcescens	tg_mures	S. marcescens	2012-11-12	f	unknown	blood culture	ATI/CCV-P	unknown	unknown	unknown	0	0
	4ES	PRJNA396838	SAMN07452580	SRR5902276	NDM-1-Smar bacteraemia	tg_mures	S. marcescens	2014-10-24	f	unknown	blood culture	NN	R	R	R	not done	1
	3ES	PRJNA396838	SAMN07452555	SRR5902256	NDM-1-Smar bacteraemia	tg_mures	S. marcescens	2014-10-26	m	unknown	blood culture	CD	R	R	R	not done	1
	5ES	PRJNA396838	SAMN07452564	SRR5902267	NDM-1-Smar bacteraemia	tg_mures	S. marcescens	2014-12-29	f	unknown	blood culture	NN	R	R	R	not done	1
	1ES	PRJNA396838	SAMN07452562	SRR5902253	NDM-1-Smar bacteraemia	tg_mures	S. marcescens	2015-03-29	f	unknown	blood culture	NN	R	R	R	not done	1
	2ES	PRJNA396838	SAMN07452550	SRR5902255	NDM-1-Smar bacteraemia	tg_mures	S. marcescens	2015-03-30	f	unknown	blood culture	CD-P	R	R	R	not done	1
